# Supplementary material for: Pilates to Improve Core Muscle Activation in Chronic Low Back Pain: A Systematic Review
Source: Healthcare (Basel). 2023 May 12;11(10):1404. doi: 10.3390/healthcare11101404 (PMC10218154; doi:10.3390/healthcare11101404)
Supplement: Supplementary file 1 [file healthcare-11-01404-s001.zip]

Archive with 1 entries (1 files):
- healthcare-2344428-Supplementary final-revise.pdf
